# Supplementary material for: Coexistent ARID1A-PIK3CA mutations are associated with immune-related pathways in luminal breast cancer
Source: Sci Rep. 2023 Nov 27;13:20911. doi: 10.1038/s41598-023-48002-x (PMC10684499; doi:10.1038/s41598-023-48002-x)
Supplement: Supplementary file 1 — Supplementary Information. [file 41598_2023_48002_MOESM1_ESM.xlsx]

## Sheet: ARID1A vs Control
Gene name	NCBI gene ID	logFC	P.Value	adj.P.Val
LOC286238	286238	0.19018	6.21E-07	0.0131781
ATP12A	479	0.657178	2.23E-06	0.0236578
NPPC	4880	0.493487	4.77E-06	0.0254264
DPPA2	151871	0.160433	8.70E-06	0.027543
OVGP1	5016	0.561929	7.13E-06	0.027543
KRT33A	3883	0.613692	1.46E-05	0.035685
GRIK1-AS2	100379661	0.172808	1.85E-05	0.0392193
S100A14	57402	-0.921657	2.63E-05	0.0465075
TNFAIP8L3	388121	-0.517541	2.55E-05	0.0465075
GGT6	124975	-1.06829	1.51E-05	0.035685
C4A	720	-0.715935	9.09E-06	0.027543
ROR2	4920	-0.655559	4.79E-06	0.0254264

## Sheet: PIK3CA vs Control
Gene name	NCBI gene ID	logFC	P.Value	adj.P.Val
CYP4Z2P	163720	1.27875	3.89E-35	6.88E-32
LTF	4057	1.60846	1.00E-34	1.64E-31
NTN4	59277	0.873273	5.32E-34	7.52E-31
NAT1	9	0.998394	1.62E-30	1.15E-27
TEAD2	8463	0.60425	7.02E-30	4.81E-27
CYP4Z1	199974	1.52207	3.90E-28	1.84E-25
VANGL2	57216	0.722297	8.72E-28	3.94E-25
FBLN2	2199	0.611941	1.46E-27	6.33E-25
FBLN1	2192	0.60612	2.19E-27	8.94E-25
COL4A5	1287	0.630483	4.43E-27	1.71E-24
CFB	629	0.857307	5.77E-27	2.19E-24
PSD3	23362	0.768667	1.73E-26	6.23E-24
VTCN1	79679	1.25497	6.25E-26	1.92E-23
GRAMD2	196996	0.666859	2.88E-25	7.45E-23
KLK11	11012	1.26847	3.99E-24	8.42E-22
MUC1	4582	0.756591	4.19E-24	8.72E-22
FGD3	89846	0.600136	5.37E-24	1.05E-21
SPON1	10418	0.606389	7.54E-24	1.44E-21
SLC40A1	30061	0.760249	9.33E-24	1.75E-21
FAM46B	115572	0.612567	1.55E-23	2.73E-21
CILP	8483	0.758139	8.75E-22	1.17E-19
MFAP4	4239	0.667268	1.06E-21	1.37E-19
SHROOM1	134549	0.668169	1.26E-21	1.59E-19
KLK4	9622	0.68736	3.17E-21	3.52E-19
SOWAHA	134548	0.755123	4.19E-21	4.56E-19
TMEM161BP1	646360	0.954602	1.56E-20	1.45E-18
EHF	26298	0.661691	2.02E-20	1.84E-18
LOC389033	389033	0.819834	2.14E-20	1.94E-18
FST	10468	0.629194	3.19E-20	2.77E-18
TFAP2B	7021	1.20275	3.53E-20	3.04E-18
ERP27	121506	0.668285	3.64E-20	3.13E-18
CITED4	163732	0.732863	9.90E-20	7.74E-18
SFRP2	6423	0.627425	1.56E-19	1.15E-17
PPP1R3C	5507	0.644031	2.76E-19	1.97E-17
PYDC1	260434	0.877254	6.59E-19	4.39E-17
CYP4X1	260293	0.90589	3.72E-18	2.13E-16
KRT7	3855	0.761242	3.98E-18	2.26E-16
LRG1	116844	0.685758	4.60E-18	2.60E-16
CHI3L2	1117	0.654228	2.14E-17	1.07E-15
GRP	2922	0.68076	2.72E-17	1.32E-15
COMP	1311	0.636412	3.33E-17	1.58E-15
TMPRSS3	64699	0.759965	7.65E-17	3.41E-15
SHISA2	387914	0.818546	4.20E-16	1.67E-14
COL10A1	1300	0.601582	7.42E-16	2.84E-14
PDZK1IP1	10158	0.611041	9.19E-16	3.47E-14
SLC28A3	64078	0.632932	1.94E-15	6.80E-14
DCN	1634	0.596834	1.96E-15	6.84E-14
ANKRD30A	91074	1.07246	2.12E-15	7.37E-14
RTN1	6252	0.655322	2.46E-15	8.42E-14
LOC650200	650200	0.593178	2.96E-15	9.97E-14
UGT2B11	10720	1.10538	3.04E-15	1.02E-13
PROM1	8842	0.840056	3.51E-15	1.16E-13
NTNG1	22854	0.694402	6.83E-15	2.14E-13
LRRC31	79782	0.751817	1.04E-14	3.17E-13
SYT9	143425	0.595785	1.11E-13	2.85E-12
UGT2B28	54490	0.65134	3.97E-13	9.24E-12
C1orf64	149563	0.665783	2.31E-12	4.68E-11
MAOB	4129	0.588742	3.31E-12	6.57E-11
APOD	347	0.654231	4.58E-12	8.89E-11
PRODH	5625	0.635475	1.11E-11	2.00E-10
PTPRT	11122	0.609217	2.30E-11	3.91E-10
BAMBI	25805	0.602125	2.42E-11	4.08E-10
SCUBE2	57758	0.59481	6.85E-11	1.08E-09
HMGCS2	3158	0.899527	1.18E-10	1.79E-09
HOTAIR	100124700	1.33514	1.44E-10	2.15E-09
PIP	5304	0.954808	3.06E-10	4.27E-09
TCN1	6947	0.818816	3.17E-10	4.41E-09
CXADRP3	440224	1.19993	5.18E-10	6.90E-09
CLCA2	9635	0.595378	7.75E-10	1.00E-08
COL11A1	1301	0.586888	1.11E-09	1.40E-08
SCGB2A2	4250	1.05804	1.81E-09	2.21E-08
FLJ16779	100192386	0.662045	1.02E-08	1.07E-07
NDP	4693	0.618659	1.71E-08	1.73E-07
MUCL1	118430	0.862837	1.84E-08	1.85E-07
SCGB1D2	10647	0.938481	4.90E-08	4.54E-07
LOC152225	152225	0.872605	2.89E-07	2.28E-06
FAM189A1	23359	0.717044	3.55E-06	2.22E-05
CLEC3A	10143	0.829056	1.77E-05	9.43E-05
PCAT18	728606	0.776799	8.08E-05	0.000369829
GINS2	51659	-0.593337	1.63E-34	2.48E-31
MAPK8IP2	23542	-0.636384	6.42E-34	8.52E-31
MYT1	4661	-0.978395	1.62E-31	1.38E-28
VGF	7425	-0.753534	9.24E-30	6.13E-27
APLP1	333	-0.716074	2.08E-26	7.23E-24
CELSR3	1951	-0.665612	1.03E-25	3.00E-23
UBE2C	11065	-0.610213	2.61E-25	6.91E-23
LOC649970	649970	-0.750781	3.07E-24	6.79E-22
RUNDC3A	10900	-0.662734	2.34E-18	1.38E-16
CKMT1B	1159	-0.602877	3.24E-18	1.88E-16
GNG4	2786	-0.654164	4.69E-18	2.64E-16
ASCL1	429	-0.987203	9.55E-18	5.16E-16
HIST1H1C	3006	-0.608583	1.70E-17	8.68E-16
RIMS2	9699	-0.658509	2.67E-17	1.31E-15
TMEM145	284339	-0.626368	2.71E-17	1.32E-15
SNAP25	6616	-0.672013	7.79E-17	3.46E-15
HSPB8	26353	-0.600656	8.06E-17	3.57E-15
CGA	1081	-0.950574	3.58E-16	1.44E-14
EEF1A2	1917	-0.739467	2.50E-13	6.06E-12
MYBL1	4603	-0.744385	1.09E-12	2.34E-11
TRH	7200	-0.600065	3.05E-10	4.25E-09
BEX1	55859	-0.848969	6.39E-10	8.39E-09
COL2A1	1280	-0.654666	2.48E-09	2.94E-08
CHGB	1114	-0.638464	1.12E-08	1.17E-07
CARTPT	9607	-0.61012	4.74E-07	3.61E-06
CPB1	1360	-0.829437	7.60E-06	4.44E-05

## Sheet: ARID1A&PIK3CA vs Control
Gene name	NCBI gene ID	logFC	P.Value	adj.P.Val
N54398	152273	0.617348	1.59E-09	3.37e-05
KLK11	11012	1.79285	2.55E-07	0.00182691
MAL	4118	0.840256	2.58E-07	0.00182691
CD37	951	0.62376	7.69E-07	0.00326144
CD1B	910	0.750391	2.55E-06	0.00571362
CD48	962	0.699018	2.90E-06	0.00571362
CD6	923	0.758476	4.00E-06	0.00571362
CORO1A	11151	0.595206	4.58E-06	0.00571362
IL32	9235	0.632509	3.10E-06	0.00571362
LTB	4050	1.04046	3.26E-06	0.00571362
TBC1D10C	374403	0.720972	4.37E-06	0.00571362
UBD	10537	1.21997	2.93E-06	0.00571362
CD247	919	0.791828	6.70E-06	0.00594794
NKX3-1	4824	0.849283	5.72E-06	0.00594794
PTPRCAP	5790	0.744384	6.61E-06	0.00594794
SPIB	6689	0.812469	6.27E-06	0.00594794
DCANP1	140947	0.740954	7.41E-06	0.00628803
CD27	939	0.786434	8.37E-06	0.00644346
CD3D	915	0.919084	8.51E-06	0.00644346
CXCR3	2833	0.729416	9.36E-06	0.00684483
ARHGAP9	64333	0.586308	1.05E-05	0.00699905
CXCR5	643	0.739323	1.05E-05	0.00699905
HCST	10870	0.654863	1.09E-05	0.00699905
NAPSB	256236	0.704733	1.16E-05	0.00710697
IL21R	50615	0.62846	1.25E-05	0.00714886
CD52	1043	0.867841	1.31E-05	0.00722056
TIFAB	497189	0.641047	1.33E-05	0.00722056
CD2	914	0.852653	1.45E-05	0.00731103
S1PR4	8698	0.628413	1.44E-05	0.00731103
CMTM7	112616	0.603821	1.90E-05	0.00737306
ITGB2	3689	0.603131	1.65E-05	0.00737306
LOC650200	650200	1.12263	1.96E-05	0.00737306
LTA	4049	0.639467	2.17E-05	0.00759139
ACAP1	9744	0.714271	2.61E-05	0.00876762
TNFRSF13B	23495	0.662429	2.94E-05	0.00939048
PRKCB	5579	0.711521	3.08E-05	0.00961717
CCL5	6352	0.809989	4.00E-05	0.0104193
CD3E	916	0.695588	4.33E-05	0.0110639
GZMA	3001	0.749666	4.85E-05	0.0111709
KLK10	5655	1.00291	4.69E-05	0.0111709
ZAP70	7535	0.696556	4.56E-05	0.0111709
AMICA1	120425	0.609478	5.05E-05	0.0113518
CCL17	6361	0.663225	5.38E-05	0.0116647
CXCR6	10663	0.589479	5.50E-05	0.0116647
CD19	930	0.863437	5.92E-05	0.01211
CLEC10A	10462	0.797356	6.00E-05	0.01211
CST7	8530	0.622064	6.33E-05	0.01211
GZMK	3003	0.929182	6.16E-05	0.01211
MDS2	259283	0.596945	6.32E-05	0.01211
PLA2G2D	26279	0.899604	6.51E-05	0.01211
TRABD2A	129293	1.34894	6.41E-05	0.01211
SPOCK2	9806	0.677936	6.86E-05	0.0123405
PTGDS	5730	0.879983	7.17E-05	0.0123601
SIT1	27240	0.630301	6.99E-05	0.0123601
WDFY4	57705	1.32511	7.17E-05	0.0123601
PSTPIP1	9051	0.587833	7.47E-05	0.0124335
CD8A	925	0.694223	7.66E-05	0.0124919
FCRLA	84824	0.741551	7.90E-05	0.0126019
KLK12	43849	0.849633	8.25E-05	0.0130072
MIR155HG	114614	1.14068	8.79E-05	0.0134179
SGK223	157285	0.599186	8.77E-05	0.0134179
UBASH3A	53347	0.630719	9.04E-05	0.0135004
NKG7	4818	0.717156	9.57E-05	0.0141028
CD7	924	0.615735	9.70E-05	0.0141233
LGALS2	3957	0.707598	9.72E-05	0.0141233
ITK	3702	0.709921	0.00010529	0.014494
CHIT1	1118	2.56366	0.000117904	0.0152175
CILP	8483	0.896245	0.000123812	0.0152175
VPREB3	29802	0.613837	0.000124102	0.0152175
CXCL9	4283	1.0389	0.000128696	0.0156891
LAMP3	27074	0.642772	0.000131581	0.0158077
LYZ	4069	0.845206	0.000132639	0.0158077
PPP1R3C	5507	0.840119	0.000134453	0.015933
ICOS	29851	0.665795	0.000136726	0.0161124
LCK	3932	0.604897	0.000141071	0.016485
SIRPG	55423	0.650469	0.000141442	0.016485
CD3G	917	0.660856	0.00016063	0.017358
SLAMF6	114836	0.700658	0.000160445	0.017358
CCR7	1236	0.655138	0.000171179	0.0179869
CD79B	974	0.669545	0.000173831	0.0179869
CD1E	913	0.699942	0.000176048	0.0181278
KLRB1	3820	0.686292	0.000181167	0.0185648
CD96	10225	0.665727	0.000188374	0.0187337
CTSW	1521	0.619361	0.000189127	0.0187337
SLAMF1	6504	0.600698	0.00019723	0.019191
P2RY10	27334	0.627758	0.000202678	0.0195418
CCL19	6363	1.09095	0.0002331	0.0210405
TCL1A	8115	0.714098	0.00024952	0.0217299
CD5	921	0.598246	0.000254545	0.0218082
ZNF683	257101	0.623465	0.000260101	0.0218082
CD69	969	0.62684	0.000266528	0.0221705
GVINP1	387751	0.599726	0.00029063	0.0235299
KIAA0125	9834	0.677961	0.000289661	0.0235299
KLK8	11202	0.654721	0.000297017	0.0237748
CTLA4	1493	0.599527	0.000347476	0.0260447
EOMES	8320	0.680018	0.000346406	0.0260447
SH2D1A	4068	0.627853	0.000415914	0.0286564
SOWAHA	134548	0.862099	0.00041774	0.0286564
DPT	1805	0.679454	0.000428681	0.0288672
HCG26	352961	1.09327	0.000437186	0.0290942
PLAC8	51316	0.614375	0.000438819	0.0290942
TVP23A	780776	0.806873	0.000437623	0.0290942
ZBED2	79413	0.589475	0.000454296	0.0292984
TNFRSF17	608	0.715564	0.000457655	0.0293286
ZNF831	128611	0.594118	0.000468406	0.0293959
GBP5	115362	0.659568	0.000517228	0.0310806
TIGIT	201633	0.605344	0.000541388	0.0317235
CD79A	973	0.837193	0.000554099	0.0320877
IRF4	3662	0.590124	0.000572845	0.0323775
CA2	760	0.920111	0.000628068	0.0343366
EHBP1L1	254102	0.727394	0.000647814	0.0352344
FCER2	2208	0.599969	0.00065437	0.0355
FCN1	2219	0.671498	0.000663786	0.0359189
CD1C	911	0.606247	0.000671475	0.0361506
H2AFY2	55506	0.600548	0.00074057	0.0376714
MS4A1	931	0.796045	0.000746915	0.0377985
SHISA2	387914	0.989377	0.000751996	0.0378892
BANK1	55024	0.59737	0.000761865	0.0380251
IL7R	3575	0.738588	0.000783641	0.0383894
CXCL13	10563	1.00091	0.000876992	0.0412125
LINC00092	100188953	0.794132	0.000878184	0.0412125
MUC1	4582	0.811648	0.000930305	0.0421659
TMSB4XP8	7117	0.668605	0.00097005	0.0432467
BAMBI	25805	0.921185	0.000989541	0.0437295
FCRL3	115352	0.617284	0.000994183	0.0438116
LTF	4057	1.22825	0.00107172	0.0452856
ZNF385B	151126	0.944546	0.00123648	0.0487255
SLC28A3	64078	0.719255	0.00126049	0.0492504
MAPK8IP2	23542	-0.659861	7.34E-05	0.0124335
C6orf141	135398	-0.792768	0.000186275	0.0187264
TMEM145	284339	-0.865305	0.000425199	0.0288157
SLC7A2	6542	-1.04821	0.000465048	0.0293685
APLP1	333	-0.788048	0.000683325	0.0364188
CKMT1B	1159	-0.744355	0.000819474	0.0393362
MYT1	4661	-0.901847	0.000955979	0.0428715

## Sheet: ARID1A&PIK3CA vs PIK3CA
Gene name	NCBI gene ID	logFC	P.Value	adj.P.Val
ARHGAP30	257106	0.396882	4.33701475456653e-05	0.0488952
CD1B	910	0.639359	1.96497949329719e-05	0.0488952
CD247	919	0.690554	7.39017992074425e-05	0.0488952
CD37	951	0.493186	4.98862891160174e-05	0.0488952
CD48	962	0.590767	5.75091715880417e-05	0.0488952
CD7	924	0.598977	7.36050634979169e-05	0.0488952
CD72	971	0.431282	2.58639557014608e-05	0.0488952
DCANP1	140947	0.623698	5.01097710590843e-05	0.0488952
DENND1C	79958	0.279789	3.44243023736024e-05	0.0488952
FXYD7	53822	0.359859	7.12176292398692e-05	0.0488952
GMIP	51291	0.273643	7.6067406587293e-05	0.0488952
GNGT2	2793	0.319921	2.6291376358019e-05	0.0488952
GP1BA	2811	0.561281	1.26024185675763e-05	0.0488952
IL36A	27179	0.120962	3.53912832304636e-05	0.0488952
ITGAX	3687	0.476329	1.25332535221457e-05	0.0488952
KRT76	51350	0.128534	4.92199409948904e-06	0.0483668
LAIR2	3904	0.44547	7.35771792400701e-05	0.0488952
LOC642755	642755	-0.344631	6.21447301669573e-05	0.0488952
LTA	4049	0.577671	5.77044274565401e-05	0.0488952
LTB	4050	0.862371	5.92938603359294e-05	0.0488952
MAL	4118	0.69949	6.84048370545292e-06	0.0483668
MDS2	259283	0.61258	2.7316726445739e-05	0.0488952
NCR3	259197	0.541382	3.49742284828686e-05	0.0488952
PPP1R2P9	80316	0.150326	4.91672375808708e-05	0.0488952
PRDM14	63978	0.136143	1.09274158884703e-06	0.0231792
PTPRCAP	5790	0.638337	6.40691653588757e-05	0.0488952
RAB37	326624	0.40325	5.72722187070932e-05	0.0488952
RTP5	285093	0.31951	3.54286042116878e-05	0.0488952
SFTPB	6439	0.574765	4.79635968774985e-05	0.0488952
SH3BP1	23616	0.294277	7.26053356652031e-05	0.0488952
SPIB	6689	0.68073	5.46704241471149e-05	0.0488952
TIFAB	497189	0.581323	2.21632697706121e-05	0.0488952
VPREB1	7441	0.0849672	6.57103363794005e-05	0.0488952

## Sheet: ARID1A&PIK3CA vs ARID1A
Gene name	NCBI gene ID	logFC	AveExpr	adj.P.Val
AA883311	389058	0.967362	4.98579	0.0271741
ABI3BP	25890	0.858837	7.12637	0.0353176
ACAP1	9744	1.01112	6.3602	0.0313823
ACSL5	51703	0.70047	7.65127	0.0315705
AKNA	80709	0.603978	8.01663	0.0297261
AKR1C1	1645	0.985372	5.47035	0.0448276
ALOX5	240	0.583698	8.70965	0.0382163
ALOX5AP	241	0.811682	9.06713	0.0291422
ALPK2	115701	0.64248	5.47269	0.0467967
AMICA1	120425	0.801747	6.71713	0.0410284
AOAH	313	0.70874	6.46237	0.0442243
APBB1IP	54518	0.686678	7.83359	0.0291422
APOD	347	1.38121	10.9431	0.0382163
APOE	348	0.70011	11.6627	0.0474723
ARHGAP25	9938	0.620509	7.29242	0.0212094
ARHGAP30	257106	0.643025	7.47035	0.0212094
ARHGAP9	64333	0.840878	7.24342	0.0291831
ARHGDIB	397	0.682361	12.1419	0.0212094
BCL11A	53335	0.898197	5.72206	0.0448276
BCL2A1	597	0.656428	5.52224	0.0487809
BFSP2	8419	0.644033	4.212	0.042217
BIRC3	330	0.776819	7.60256	0.0329688
C1S	716	0.894767	10.3872	0.0475862
C3	718	0.753624	8.96575	0.0485786
C6orf141	135398	-0.93344	6.84247	0.0467196
CAPN6	827	2.40009	4.67709	0.0437189
CARD11	84433	0.711762	6.56877	0.0329688
CASP1	834	0.758363	7.92943	0.0291422
CBR3	874	0.847769	7.61315	0.0261506
CCDC88B	283234	0.679225	6.34587	0.0294234
CCL17	6361	0.92894	4.63263	0.0297261
CCL19	6363	1.54082	7.35848	0.0379356
CCL22	6367	0.735918	6.13777	0.0291831
CCL5	6352	1.08137	9.34095	0.0291831
CCR2	729230	0.800758	6.13684	0.0354781
CCR5	1234	0.649629	6.12799	0.0410284
CCR7	1236	0.897766	6.31612	0.0381382
CCRL2	9034	1.0077	6.0026	0.0389892
CD1A	909	0.841184	4.6096	0.0328878
CD1B	910	1.04384	4.34367	0.017958
CD1E	913	1.02532	5.44758	0.0318661
CD2	914	1.14465	7.58999	0.0291831
CD207	50489	0.886143	5.03507	0.0410284
CD247	919	1.05545	6.84547	0.0291422
CD27	939	1.05689	6.44487	0.0291534
CD37	951	0.858399	7.35098	0.0182261
CD3D	915	1.25511	7.05617	0.0291831
CD3E	916	0.982885	6.4898	0.0317815
CD3G	917	0.897401	5.44178	0.0313823
CD4	920	0.586905	7.69402	0.027589
CD48	962	0.924013	7.30549	0.0291422
CD5	921	0.754405	6.06368	0.0485786
CD52	1043	1.04314	8.26318	0.0428606
CD53	963	0.630795	7.60414	0.0297261
CD6	923	1.12026	6.96589	0.0212094
CD69	969	1.03457	6.45383	0.0182261
CD7	924	0.934804	6.07922	0.0348168
CD72	971	0.581887	6.10123	0.0340016
CD74	972	0.822951	10.5292	0.028265
CD82	3732	0.618778	7.52583	0.0363854
CD86	942	0.584066	7.6326	0.0297261
CD8A	925	0.884543	7.24908	0.0363854
CD96	10225	0.947217	6.48836	0.0318661
CDHR1	92211	0.701152	4.58203	0.0389892
CES1	1066	1.03272	6.17219	0.04546
CGA	1081	-2.0817	5.43047	0.0294234
CHI3L1	1116	1.05259	6.51372	0.0393446
CHIT1	1118	3.16338	6.1212	0.022874
CIITA	4261	0.712905	6.33141	0.0340016
CILP	8483	1.10854	9.97208	0.0442243
CKMT1B	1159	-1.15379	6.99356	0.0410284
CLEC10A	10462	0.962942	5.69328	0.0497068
CLEC4E	26253	0.834839	4.75675	0.0319603
CLEC9A	283420	0.679869	4.35689	0.0298055
CLECL1	160365	0.621485	5.0593	0.0382163
CLPSL1	340204	0.932884	4.64949	0.0291831
COL6A6	131873	0.862504	4.98727	0.0323316
CORO1A	11151	0.856965	8.20682	0.0284791
CPVL	54504	0.67596	8.31444	0.0407822
CRAT	1384	0.839652	8.27968	0.0210741
CST7	8530	0.828554	6.42177	0.0487809
CTLA4	1493	0.915155	5.47251	0.0291422
CTSS	1520	0.611749	7.8019	0.0327475
CXCL11	6373	0.823496	6.15206	0.0428313
CXCL13	10563	1.40678	6.54425	0.04546
CXCL14	9547	1.38666	9.26653	0.0404036
CXCL9	4283	1.30717	8.71019	0.0464545
CXCR3	2833	0.987414	5.93743	0.0297261
CXCR5	643	0.912084	5.1008	0.0353176
CXCR6	10663	0.794352	5.79397	0.0306735
CYBB	1536	0.624498	8.08495	0.0480684
DCANP1	140947	0.953641	5.10513	0.0271741
DDIT4	54541	0.767995	9.61863	0.0291422
DGKA	1606	0.60449	7.35319	0.017958
DOCK2	1794	0.727301	8.17787	0.0315705
DOK2	9046	0.631661	6.08648	0.0348523
DPEP2	64174	0.605035	5.85509	0.0296064
DPP4	1803	0.750495	6.10581	0.0271741
DPT	1805	1.18887	7.68062	0.0291831
EHBP1L1	254102	0.918273	9.67557	0.0182261
EPHB6	2051	0.875427	5.69366	0.0188541
EPSTI1	94240	0.678099	8.00504	0.0428313
ERLIN2	11160	-0.6291	9.1423	0.0340016
ESPN	83715	1.06578	7.01681	0.0489423
EVI2B	2124	0.694726	7.83411	0.0372634
F10	2159	0.70657	5.08111	0.0297261
F5	2153	0.600628	5.40001	0.0363854
FAM159A	348378	0.670916	4.70682	0.0313823
FAM181B	220382	0.932104	4.31659	0.0313823
FAXDC2	10826	1.00955	7.12361	0.017958
FBLN1	2192	0.857443	10.8175	0.0410284
FBLN2	2199	0.908034	9.4685	0.0329688
FBLN5	10516	0.662668	8.01976	0.0410284
FCRLA	84824	0.946778	5.19441	0.0428606
FERMT3	83706	0.767019	8.0229	0.017958
FGD2	221472	0.623503	7.10932	0.0297261
FGL2	10875	0.683948	8.20699	0.0485847
FGR	2268	0.760365	7.05087	0.017958
FKBP5	2289	0.742652	8.38423	0.0389892
FLJ12825	440101	1.44616	3.80579	0.0485847
FOXP3	50943	0.676539	5.58074	0.0182261
FPR3	2359	0.600826	7.87136	0.0467967
FUT7	2529	0.776523	4.63896	0.0349617
FXYD5	53827	0.653587	9.9381	0.0291422
FXYD7	53822	0.621707	4.02806	0.0437189
FYB	2533	0.769749	7.86058	0.0291831
G0S2	50486	0.806773	5.98662	0.0434069
GALNT15	117248	0.719716	6.10694	0.0285017
GAPT	202309	0.598805	6.62401	0.0477341
GAS7	8522	0.70156	7.88012	0.0294234
GBP1P1	400759	0.712455	4.87352	0.0345091
GBP5	115362	0.898877	7.10064	0.0393446
GDPD1	284161	-0.653763	6.61259	0.0291422
GIMAP5	55340	0.624492	7.45788	0.0442243
GLIPR2	152007	0.739385	8.80141	0.0182261
GPR132	29933	0.690058	5.92216	0.0291831
GPR18	2841	0.695168	5.03475	0.0315705
GPRIN2	9721	1.17315	5.11497	0.0291831
GRAMD2	196996	1.03332	5.88757	0.0340016
GRAP2	9402	0.61018	5.29596	0.0356531
GRID2IP	392862	-0.919557	3.95763	0.0448276
GSTM5	2949	0.923361	5.30518	0.04546
GTSF1	121355	0.590772	4.20597	0.0379356
GZMB	3002	1.05347	5.62218	0.0306735
GZMK	3003	1.14843	7.01981	0.0449824
HAPLN3	145864	0.636484	6.65406	0.0487809
HCG26	352961	1.52699	5.34675	0.0212094
HCLS1	3059	0.841844	9.00227	0.017958
HCST	10870	0.972074	8.28543	0.028265
HK3	3101	0.776153	5.72178	0.0291422
HSD11B1	3290	0.852344	5.49758	0.0291831
ICOS	29851	0.888726	5.60061	0.0291831
IDO1	3620	1.05605	6.02196	0.0310622
IFNG	3458	0.616698	4.2837	0.0348168
IKZF1	10320	0.825848	7.10813	0.0230149
IL10RA	3587	0.662081	7.52308	0.0323706
IL12B	3593	0.679562	4.07164	0.0327475
IL12RB1	3594	0.673482	5.47196	0.0353176
IL18RAP	8807	0.647774	4.78577	0.0329688
IL21R	50615	0.875108	6.02735	0.0182261
IL2RB	3560	0.825872	7.18643	0.0291422
IL2RG	3561	0.809249	6.57566	0.0337554
IL4I1	259307	0.720152	6.34728	0.0182261
IL7R	3575	1.12036	6.57813	0.0315705
INPP5D	3635	0.618942	7.2577	0.0182261
IPCEF1	26034	0.589589	5.65883	0.0461116
IRF4	3662	0.86722	5.68965	0.0327475
IRF8	3394	0.783636	8.10835	0.0323706
IRS2	8660	-0.822642	8.17843	0.0184536
ISOC1	51015	-0.752902	8.98649	0.0474723
ITGAM	3684	0.627361	7.63048	0.0313823
ITGAX	3687	0.72727	7.7148	0.017958
ITGB2	3689	0.890634	10.0716	0.017958
ITK	3702	0.917252	6.27042	0.0329688
KLHL6	89857	0.581787	6.43016	0.0327475
KLK1	3816	0.683554	4.3777	0.0382163
KLK10	5655	1.48213	5.20227	0.017958
KLK11	11012	2.20467	5.64377	0.017958
KLK12	43849	1.18072	4.26744	0.0415384
KLK13	26085	0.914467	3.97812	0.0313823
KLK4	9622	0.994738	6.17673	0.0471922
KLRC1	3821	0.603099	4.29326	0.0487809
KYNU	8942	0.985725	7.12845	0.0297261
LAMP3	27074	1.01475	6.40512	0.017958
LAPTM5	7805	0.670162	9.86941	0.0230149
LCK	3932	0.814674	6.09227	0.0448466
LGALS2	3957	0.960749	5.09923	0.0348523
LGALS9	3965	0.679777	8.12945	0.0212094
LILRA4	23547	0.808835	5.18424	0.0429876
LILRA5	353514	0.611086	5.3075	0.0329688
LILRB3	11025	0.705044	6.13482	0.0182261
LILRB4	11006	0.638536	7.21796	0.0297261
LINC00092	100188953	1.27432	1.25317	0.017958
LINC00239	145200	0.604146	4.01376	0.0327475
LINC00965	349196	0.888245	2.28999	0.046514
LOC284578	284578	0.978302	1.38924	0.0294234
LOC286367	286367	1.095	4.42077	0.0327475
LOC649970	649970	-1.10746	8.2938	0.0363854
LPHN3	23284	0.611524	4.93306	0.0421034
LSP1	4046	0.803344	7.51754	0.017958
LST1	7940	0.698687	7.04533	0.0291422
LTA	4049	0.875959	5.18026	0.0182261
LTB	4050	1.26307	7.22852	0.0290811
LTF	4057	2.23301	8.1156	0.0279745
LY96	23643	0.615177	8.01663	0.0404539
LYN	4067	0.599874	8.67635	0.017958
LYZ	4069	1.05659	9.49051	0.0448276
MAL	4118	1.12138	5.12123	0.017958
MAP4K1	11184	0.77109	6.81569	0.0428606
MAPK8IP2	23542	-0.638084	7.1208	0.0381382
MDS2	259283	0.816691	0.643659	0.0313823
MEGF6	1953	1.16215	8.71314	0.0497889
MFAP4	4239	1.09217	8.46702	0.0407185
MIR155HG	114614	1.60683	4.03928	0.017958
MMP9	4318	0.92684	9.20733	0.0438073
MRGPRF	116535	1.69937	5.91397	0.0441886
MSC	9242	0.674814	6.35132	0.0291831
MST1R	4486	0.711059	7.13302	0.036974
MYO1G	64005	0.589585	6.62004	0.0469062
N54398	152273	0.661061	7.84037	0.0230149
N92148	83758	0.733261	5.89862	0.0469062
NAPSB	256236	1.03637	7.36029	0.017958
NAT1	9	1.51417	9.54983	0.017958
NCF1	653361	0.646674	6.13686	0.0318661
NCKAP1L	3071	0.629193	7.33408	0.0315705
NCR3	259197	0.74993	4.46282	0.0363854
NFAM1	150372	0.633439	6.29238	0.0291534
NKG7	4818	0.952062	6.7718	0.0485847
NPC1L1	29881	-0.994949	5.2365	0.04008
NRG1	3084	0.724539	4.86483	0.0469062
OVGP1	5016	-0.763379	7.02953	0.0230149
P2RY10	27334	0.956372	5.42501	0.0291831
P2RY13	53829	0.670306	6.41537	0.0329688
PAPLN	89932	0.628791	6.69932	0.0363854
PARVG	64098	0.658309	7.39656	0.0291422
PIK3CD	5293	0.60406	6.89734	0.032597
PIP	5304	2.24988	9.42455	0.0382599
PIP5K1B	8395	0.785901	5.20882	0.0426826
PLA2G2D	26279	1.17067	6.63395	0.0421034
PLAC8	51316	0.874255	5.46283	0.0448466
PLCB2	5330	0.596346	6.98081	0.0474723
PLEK	5341	0.693108	8.10346	0.0327475
PMEPA1	56937	0.632392	9.67191	0.046514
PPM1E	22843	-1.31735	5.64123	0.017958
PPP1R16B	26051	0.603958	6.80689	0.0487809
PRF1	5551	0.716877	6.00858	0.0482343
PRKCB	5579	0.9688	6.72522	0.0294234
PSD3	23362	0.974186	8.02258	0.0405766
PSTPIP1	9051	0.922285	5.78467	0.0291831
PTGDS	5730	1.51169	7.16934	0.0212094
PTH1R	5745	0.730262	5.55796	0.0452405
PTPN22	26191	0.638442	5.71748	0.0423767
PTPN7	5778	0.758252	6.45695	0.0296064
PYCARD	29108	0.827578	9.82522	0.0469062
R97220	91133	0.605515	5.05767	0.0291831
RAC2	5880	0.669735	9.01555	0.0404036
RASAL3	64926	0.714865	7.60049	0.0314337
RASSF2	9770	0.596915	8.58132	0.0291831
RASSF5	83593	0.750316	7.78055	0.0212094
RIMS2	9699	-1.38454	5.00338	0.0382599
ROR2	4920	0.737033	7.36663	0.0373897
RP5-821D11.2	150365	0.696712	5.38467	0.0354781
RTN1	6252	1.1038	6.95658	0.0329688
RUNX3	864	0.827238	7.54579	0.0291534
S100B	6285	0.92616	5.05493	0.0282462
S1PR4	8698	0.811947	5.42336	0.046514
SASH3	54440	0.692192	7.30061	0.0291534
SELL	6402	0.775708	6.75639	0.0327475
SELPLG	6404	0.588115	6.77657	0.0327475
SERPING1	710	0.717114	9.94175	0.0294234
SH3BGRL	6451	0.903037	11.0685	0.0291534
SIGLEC10	89790	0.58861	6.7015	0.0299972
SIRPG	55423	0.965472	5.20782	0.0291831
SIT1	27240	0.828134	5.3739	0.0379356
SLA	6503	0.832056	7.37218	0.017958
SLAMF1	6504	0.790945	5.30878	0.0460073
SLAMF6	114836	0.98147	6.48011	0.0344794
SLAMF8	56833	0.810186	6.90884	0.017958
SLC15A3	51296	0.645646	9.35719	0.0212094
SLC22A3	6581	0.891308	4.88667	0.0230149
SLC28A3	64078	1.09941	4.74151	0.04546
SLC38A5	92745	0.790508	5.9748	0.0310622
SLC7A7	9056	0.63422	8.33639	0.0291422
SNORD1C	677850	-1.00252	4.47239	0.0323706
SNX20	124460	0.635814	5.43643	0.0435535
SOCS1	8651	0.769198	5.71277	0.0230149
SOD3	6649	0.713021	6.28846	0.0315705
SP140	11262	0.753181	6.09535	0.0294234
SPI1	6688	0.608708	7.42163	0.0182261
SPIB	6689	1.04375	4.9836	0.0291831
SPINK5	11005	0.650621	4.23839	0.0487809
SPOCK2	9806	0.894124	8.02865	0.0317815
STAP1	26228	0.636647	4.5858	0.0477029
T59256	166336	0.688291	8.25661	0.0368172
TBC1D10C	374403	0.998599	6.48835	0.0291831
TBX21	30009	0.763212	4.94287	0.0353176
TBX3	6926	-0.65147	8.91073	0.0315705
TCL1A	8115	1.00856	4.47597	0.0460748
TESPA1	9840	0.695125	5.31929	0.0327475
TFAP2B	7021	1.76573	6.95092	0.0474723
TIFAB	497189	0.817236	4.56099	0.0269756
TIGIT	201633	0.871398	5.52565	0.0313823
TLR10	81793	0.72263	5.21671	0.0377636
TMEM119	338773	0.762986	9.02636	0.0389892
TMEM132C	92293	1.00656	4.70891	0.0415384
TMSB4XP8	7117	0.936006	14.4268	0.0404478
TNFRSF13B	23495	0.879635	4.54842	0.0487809
TNFRSF17	608	1.09945	5.10168	0.0318661
TNFRSF8	943	0.623185	4.94243	0.0459455
TNFRSF9	3604	0.728409	4.89488	0.0297261
TPSB2	64499	1.61865	9.14707	0.0449824
TRABD2A	129293	1.91878	3.9595	0.0291422
TRAF3IP3	80342	0.803647	6.43436	0.0212094
TRIM36	55521	-0.824453	6.33685	0.0470506
TRIQK	286144	-0.743648	9.97979	0.0304733
TVP23A	780776	1.03917	3.92391	0.0485847
TWIST2	117581	0.647539	5.10234	0.0428606
TYMP	1890	0.661113	11.0221	0.0302333
UBASH3A	53347	0.818818	5.1657	0.0329694
VNN2	8875	0.601907	5.55797	0.0480351
WAS	7454	0.665589	8.02868	0.0296064
WDFY4	57705	1.88861	7.51396	0.0193498
WNT10A	80326	0.724063	4.98284	0.0404539
XCL1	6375	0.646958	4.50009	0.0448276
XIRP1	165904	0.813652	4.57128	0.0381382
XK	7504	-0.662114	5.26225	0.0291422
ZAP70	7535	0.963685	5.76893	0.0382163
ZBED2	79413	0.884206	4.68249	0.0291422
ZNF385B	151126	1.45936	6.32925	0.017958
ZNF469	84627	0.621952	6.76746	0.0333094
ZNF683	257101	0.880383	5.73161	0.0313823
ZSWIM5	57643	-0.646345	6.61495	0.0291831
